# Supplementary material for: Experimental and Mechanistic Validation of PARP1pred for Identifying Potent Leads
Source: Comput Struct Biotechnol J. 2026 Jul 7;35(1):0152. doi: 10.34133/csbj.0152 (PMC13338561; doi:10.34133/csbj.0152)
Supplement: Supplementary 1 — Figs. S1 to S6 Tables S1 to S3 [file csbj.0152.f1.zip]

Archive with 4 entries (4 files):
- Revised_Supporting-Information_26.05.2026.docx
- Supplementary Table S1.xlsx
- Supplementary Table S2.xlsx
- Supplementary Table S3.xlsx
