# Supplementary material for: Experimental and Mechanistic Validation of PARP1pred for Identifying Potent Leads
Source: Comput Struct Biotechnol J. 2026 Jul 7;35(1):0152. doi: 10.34133/csbj.0152 (PMC13338561; doi:10.34133/csbj.0152)
Supplement: Supplementary 1 — Figs. S1 to S6 Tables S1 to S3 [file csbj.0152.f1.zip › Supplementary Table S1.xlsx]

## Sheet: full set of descriptors
Compound	Olaparib	ZINC49069486	ZINC98208034	ZINC67913374	ɑ-Mangostin	ZINC8793749
PubchemFP0	1	1	1	1	0	1
PubchemFP1	1	1	1	1	0	0
PubchemFP2	1	1	1	1	0	0
PubchemFP3	0	0	0	1	0	0
PubchemFP4	0	0	0	0	0	0
PubchemFP5	0	0	0	0	0	0
PubchemFP6	0	0	0	0	0	0
PubchemFP7	0	0	0	0	0	0
PubchemFP8	0	0	0	0	0	0
PubchemFP9	1	1	1	1	1	1
PubchemFP10	1	1	1	1	1	1
PubchemFP11	1	1	1	1	1	1
PubchemFP12	1	1	1	1	1	0
PubchemFP13	0	0	0	0	0	0
PubchemFP14	1	1	1	0	0	1
PubchemFP15	1	1	1	0	0	1
PubchemFP16	1	1	0	0	0	0
PubchemFP17	0	0	0	0	0	0
PubchemFP18	1	1	1	1	1	1
PubchemFP19	1	0	1	1	1	0
PubchemFP20	0	0	0	1	1	0
PubchemFP21	0	0	0	1	0	0
PubchemFP22	0	0	0	0	0	0
PubchemFP23	1	1	0	0	0	0
PubchemFP24	0	0	0	0	0	0
PubchemFP25	0	0	0	0	0	0
PubchemFP26	0	0	0	0	0	0
PubchemFP27	0	0	0	0	0	0
PubchemFP28	0	0	0	0	0	0
PubchemFP29	0	0	0	0	0	0
PubchemFP30	0	0	0	0	0	0
PubchemFP31	0	0	0	0	0	0
PubchemFP32	0	0	0	0	0	0
PubchemFP33	0	0	0	0	0	0
PubchemFP34	0	0	0	0	0	0
PubchemFP35	0	0	0	0	0	0
PubchemFP36	0	0	0	0	0	0
PubchemFP37	0	0	0	0	0	0
PubchemFP38	0	0	0	0	0	0
PubchemFP39	0	0	0	0	0	0
PubchemFP40	0	0	0	0	0	0
PubchemFP41	0	0	0	0	0	0
PubchemFP42	0	0	0	0	0	0
PubchemFP43	0	0	0	0	0	0
PubchemFP44	0	0	0	0	0	0
PubchemFP45	0	0	0	0	0	0
PubchemFP46	0	0	0	0	0	0
PubchemFP47	0	0	0	0	0	0
PubchemFP48	0	0	0	0	0	0
PubchemFP49	0	0	0	0	0	0
PubchemFP50	0	0	0	0	0	0
PubchemFP51	0	0	0	0	0	0
PubchemFP52	0	0	0	0	0	0
PubchemFP53	0	0	0	0	0	0
PubchemFP54	0	0	0	0	0	0
PubchemFP55	0	0	0	0	0	0
PubchemFP56	0	0	0	0	0	0
PubchemFP57	0	0	0	0	0	0
PubchemFP58	0	0	0	0	0	0
PubchemFP59	0	0	0	0	0	0
PubchemFP60	0	0	0	0	0	0
PubchemFP61	0	0	0	0	0	0
PubchemFP62	0	0	0	0	0	0
PubchemFP63	0	0	0	0	0	0
PubchemFP64	0	0	0	0	0	0
PubchemFP65	0	0	0	0	0	0
PubchemFP66	0	0	0	0	0	0
PubchemFP67	0	0	0	0	0	0
PubchemFP68	0	0	0	0	0	0
PubchemFP69	0	0	0	0	0	0
PubchemFP70	0	0	0	0	0	0
PubchemFP71	0	0	0	0	0	0
PubchemFP72	0	0	0	0	0	0
PubchemFP73	0	0	0	0	0	0
PubchemFP74	0	0	0	0	0	0
PubchemFP75	0	0	0	0	0	0
PubchemFP76	0	0	0	0	0	0
PubchemFP77	0	0	0	0	0	0
PubchemFP78	0	0	0	0	0	0
PubchemFP79	0	0	0	0	0	0
PubchemFP80	0	0	0	0	0	0
PubchemFP81	0	0	0	0	0	0
PubchemFP82	0	0	0	0	0	0
PubchemFP83	0	0	0	0	0	0
PubchemFP84	0	0	0	0	0	0
PubchemFP85	0	0	0	0	0	0
PubchemFP86	0	0	0	0	0	0
PubchemFP87	0	0	0	0	0	0
PubchemFP88	0	0	0	0	0	0
PubchemFP89	0	0	0	0	0	0
PubchemFP90	0	0	0	0	0	0
PubchemFP91	0	0	0	0	0	0
PubchemFP92	0	0	0	0	0	0
PubchemFP93	0	0	0	0	0	0
PubchemFP94	0	0	0	0	0	0
PubchemFP95	0	0	0	0	0	0
PubchemFP96	0	0	0	0	0	0
PubchemFP97	0	0	0	0	0	0
PubchemFP98	0	0	0	0	0	0
PubchemFP99	0	0	0	0	0	0
PubchemFP100	0	0	0	0	0	0
PubchemFP101	0	0	0	0	0	0
PubchemFP102	0	0	0	0	0	0
PubchemFP103	0	0	0	0	0	0
PubchemFP104	0	0	0	0	0	0
PubchemFP105	0	0	0	0	0	0
PubchemFP106	0	0	0	0	0	0
PubchemFP107	0	0	0	0	0	0
PubchemFP108	0	0	0	0	0	0
PubchemFP109	0	0	0	0	0	0
PubchemFP110	0	0	0	0	0	0
PubchemFP111	0	0	0	0	0	0
PubchemFP112	0	0	0	0	0	0
PubchemFP113	0	0	0	0	0	0
PubchemFP114	0	0	0	0	0	0
PubchemFP115	1	0	0	0	0	0
PubchemFP116	1	0	0	0	0	0
PubchemFP117	0	0	0	0	0	0
PubchemFP118	0	0	0	0	0	0
PubchemFP119	0	0	0	0	0	0
PubchemFP120	0	0	0	0	0	0
PubchemFP121	0	0	0	0	0	0
PubchemFP122	0	0	0	0	0	0
PubchemFP123	0	0	0	0	0	0
PubchemFP124	0	0	0	0	0	0
PubchemFP125	0	0	0	0	0	0
PubchemFP126	0	0	0	0	0	0
PubchemFP127	0	0	0	0	0	0
PubchemFP128	0	0	0	0	0	0
PubchemFP129	0	0	0	0	0	0
PubchemFP130	0	0	0	0	0	0
PubchemFP131	0	0	0	0	0	0
PubchemFP132	0	0	0	0	0	0
PubchemFP133	0	0	0	0	0	0
PubchemFP134	0	0	0	0	0	0
PubchemFP135	0	0	0	0	0	0
PubchemFP136	0	0	0	0	0	0
PubchemFP137	0	0	0	0	0	0
PubchemFP138	0	0	0	0	0	0
PubchemFP139	0	0	0	0	0	0
PubchemFP140	0	0	0	0	0	0
PubchemFP141	0	0	0	0	0	0
PubchemFP142	0	0	0	0	0	0
PubchemFP143	0	1	0	1	0	0
PubchemFP144	0	0	0	0	0	0
PubchemFP145	0	1	0	0	0	0
PubchemFP146	0	1	0	1	0	0
PubchemFP147	0	0	0	0	0	0
PubchemFP148	0	0	0	0	0	0
PubchemFP149	0	0	0	0	0	0
PubchemFP150	0	1	0	0	0	0
PubchemFP151	0	0	0	0	0	0
PubchemFP152	0	1	0	0	0	0
PubchemFP153	0	1	0	0	0	0
PubchemFP154	0	0	0	0	0	0
PubchemFP155	0	0	0	0	0	0
PubchemFP156	0	0	0	0	0	0
PubchemFP157	0	0	0	0	0	0
PubchemFP158	0	0	0	0	0	0
PubchemFP159	0	0	0	0	0	0
PubchemFP160	0	0	0	0	0	0
PubchemFP161	0	0	0	0	0	0
PubchemFP162	0	0	0	0	0	0
PubchemFP163	0	0	0	0	0	0
PubchemFP164	0	0	0	0	0	0
PubchemFP165	0	0	0	0	0	0
PubchemFP166	0	0	0	0	0	0
PubchemFP167	0	0	0	0	0	0
PubchemFP168	0	0	0	0	0	0
PubchemFP169	0	0	0	0	0	0
PubchemFP170	0	0	0	0	0	0
PubchemFP171	0	0	0	0	0	0
PubchemFP172	0	0	0	0	0	0
PubchemFP173	0	0	0	0	0	0
PubchemFP174	0	0	0	0	0	0
PubchemFP175	0	0	0	0	0	0
PubchemFP176	0	0	0	0	0	0
PubchemFP177	0	0	0	0	0	0
PubchemFP178	1	1	1	1	1	1
PubchemFP179	1	1	1	1	1	1
PubchemFP180	1	0	0	0	0	0
PubchemFP181	1	0	0	1	1	0
PubchemFP182	0	0	0	0	0	0
PubchemFP183	1	0	1	0	0	1
PubchemFP184	1	0	1	0	0	1
PubchemFP185	1	1	1	1	1	1
PubchemFP186	1	1	1	1	1	0
PubchemFP187	0	0	0	0	0	0
PubchemFP188	0	0	0	0	0	0
PubchemFP189	0	0	0	0	0	0
PubchemFP190	0	0	0	0	0	0
PubchemFP191	0	0	0	0	0	0
PubchemFP192	1	0	1	1	1	0
PubchemFP193	0	0	0	0	0	0
PubchemFP194	0	0	0	0	0	0
PubchemFP195	0	0	0	0	0	0
PubchemFP196	0	0	0	0	0	0
PubchemFP197	0	0	0	0	0	0
PubchemFP198	0	0	0	0	0	0
PubchemFP199	1	0	0	0	0	0
PubchemFP200	0	0	0	0	0	0
PubchemFP201	0	0	0	0	0	0
PubchemFP202	0	0	0	0	0	0
PubchemFP203	0	0	0	0	0	0
PubchemFP204	0	0	0	0	0	0
PubchemFP205	0	0	0	0	0	0
PubchemFP206	0	0	0	0	0	0
PubchemFP207	0	0	0	0	0	0
PubchemFP208	0	0	0	0	0	0
PubchemFP209	0	0	0	0	0	0
PubchemFP210	0	0	0	0	0	0
PubchemFP211	0	0	0	0	0	0
PubchemFP212	0	0	0	0	0	0
PubchemFP213	0	0	0	0	0	0
PubchemFP214	0	0	0	0	0	0
PubchemFP215	0	0	0	0	0	0
PubchemFP216	0	0	0	0	0	0
PubchemFP217	0	0	0	0	0	0
PubchemFP218	0	0	0	0	0	0
PubchemFP219	0	0	0	0	0	0
PubchemFP220	0	0	0	0	0	0
PubchemFP221	0	0	0	0	0	0
PubchemFP222	0	0	0	0	0	0
PubchemFP223	0	0	0	0	0	0
PubchemFP224	0	0	0	0	0	0
PubchemFP225	0	0	0	0	0	0
PubchemFP226	0	0	0	0	0	0
PubchemFP227	0	0	0	0	0	0
PubchemFP228	0	0	0	0	0	0
PubchemFP229	0	0	0	0	0	0
PubchemFP230	0	0	0	0	0	0
PubchemFP231	0	0	0	0	0	0
PubchemFP232	0	0	0	0	0	0
PubchemFP233	0	0	0	0	0	0
PubchemFP234	0	0	0	0	0	0
PubchemFP235	0	0	0	0	0	0
PubchemFP236	0	0	0	0	0	0
PubchemFP237	0	0	0	0	0	0
PubchemFP238	0	0	0	0	0	0
PubchemFP239	0	0	0	0	0	0
PubchemFP240	0	0	0	0	0	0
PubchemFP241	0	0	0	0	0	0
PubchemFP242	0	0	0	0	0	0
PubchemFP243	0	0	0	0	0	0
PubchemFP244	0	0	0	0	0	0
PubchemFP245	0	0	0	0	0	0
PubchemFP246	0	0	0	0	0	0
PubchemFP247	0	0	0	0	0	0
PubchemFP248	0	0	0	0	0	0
PubchemFP249	0	0	0	0	0	0
PubchemFP250	0	0	0	0	0	0
PubchemFP251	0	0	0	0	0	0
PubchemFP252	0	0	0	0	0	0
PubchemFP253	0	0	0	0	0	0
PubchemFP254	0	0	0	0	0	0
PubchemFP255	1	1	1	1	1	1
PubchemFP256	0	1	0	0	1	0
PubchemFP257	0	1	0	1	1	0
PubchemFP258	0	0	0	0	0	0
PubchemFP259	0	1	0	0	1	0
PubchemFP260	0	0	0	0	0	0
PubchemFP261	0	0	0	0	0	0
PubchemFP262	0	0	0	0	0	0
PubchemFP263	0	0	0	0	0	0
PubchemFP264	0	0	0	0	0	0
PubchemFP265	0	0	0	0	0	0
PubchemFP266	0	0	0	0	0	0
PubchemFP267	0	0	0	0	0	0
PubchemFP268	0	0	0	0	0	0
PubchemFP269	0	0	0	0	0	0
PubchemFP270	0	0	0	0	0	0
PubchemFP271	0	0	0	0	0	0
PubchemFP272	0	0	0	0	0	0
PubchemFP273	0	0	0	0	0	0
PubchemFP274	0	0	0	0	0	0
PubchemFP275	0	0	0	0	0	0
PubchemFP276	0	0	0	0	0	0
PubchemFP277	0	0	0	0	0	0
PubchemFP278	0	0	0	0	0	0
PubchemFP279	0	0	0	0	0	0
PubchemFP280	0	0	0	0	0	0
PubchemFP281	0	0	0	0	0	0
PubchemFP282	0	0	0	0	0	0
PubchemFP283	1	1	1	1	1	1
PubchemFP284	1	1	1	1	1	1
PubchemFP285	1	1	1	0	0	1
PubchemFP286	1	1	1	1	1	1
PubchemFP287	1	1	0	0	0	0
PubchemFP288	0	0	0	0	0	0
PubchemFP289	0	0	0	0	0	0
PubchemFP290	0	0	0	0	0	0
PubchemFP291	0	0	0	0	0	0
PubchemFP292	0	0	0	0	0	0
PubchemFP293	0	0	0	0	0	0
PubchemFP294	0	0	0	0	0	0
PubchemFP295	0	0	0	0	0	0
PubchemFP296	0	0	0	0	0	0
PubchemFP297	0	0	0	0	0	0
PubchemFP298	0	0	0	0	0	0
PubchemFP299	0	1	1	0	0	0
PubchemFP300	1	0	0	0	0	0
PubchemFP301	0	0	0	0	0	0
PubchemFP302	0	0	0	0	0	0
PubchemFP303	0	0	0	0	0	0
PubchemFP304	0	0	0	0	0	0
PubchemFP305	0	0	0	0	0	0
PubchemFP306	0	0	0	0	0	0
PubchemFP307	0	0	0	0	0	0
PubchemFP308	0	0	1	1	1	0
PubchemFP309	0	0	0	0	0	0
PubchemFP310	0	0	0	0	0	0
PubchemFP311	0	0	0	0	0	0
PubchemFP312	0	0	0	0	0	0
PubchemFP313	0	0	0	0	0	0
PubchemFP314	0	0	0	0	0	0
PubchemFP315	0	0	0	0	0	0
PubchemFP316	0	0	0	0	0	0
PubchemFP317	0	0	0	0	0	0
PubchemFP318	0	0	0	0	0	0
PubchemFP319	0	0	0	0	0	0
PubchemFP320	0	0	0	0	0	0
PubchemFP321	0	0	0	0	0	0
PubchemFP322	0	0	0	0	0	0
PubchemFP323	0	0	0	0	0	0
PubchemFP324	0	0	0	0	0	0
PubchemFP325	0	0	0	0	0	0
PubchemFP326	0	0	0	0	0	0
PubchemFP327	0	0	0	0	0	0
PubchemFP328	0	0	0	0	0	0
PubchemFP329	0	0	0	0	0	0
PubchemFP330	0	0	0	0	0	0
PubchemFP331	0	0	0	0	0	0
PubchemFP332	1	1	1	1	1	1
PubchemFP333	1	1	1	1	1	1
PubchemFP334	0	0	0	0	0	0
PubchemFP335	1	0	0	0	0	0
PubchemFP336	0	0	0	0	0	0
PubchemFP337	0	0	0	1	0	0
PubchemFP338	0	1	1	0	0	0
PubchemFP339	0	0	0	1	0	0
PubchemFP340	1	1	1	0	0	1
PubchemFP341	0	0	0	1	1	0
PubchemFP342	0	0	0	0	0	0
PubchemFP343	0	0	0	0	0	0
PubchemFP344	1	1	1	1	1	1
PubchemFP345	1	1	1	0	0	0
PubchemFP346	0	0	1	1	0	0
PubchemFP347	0	0	0	1	0	0
PubchemFP348	0	0	0	0	0	0
PubchemFP349	0	0	0	0	0	0
PubchemFP350	0	0	0	0	0	0
PubchemFP351	1	1	1	0	0	1
PubchemFP352	1	1	1	1	1	1
PubchemFP353	0	0	0	0	0	0
PubchemFP354	0	0	0	0	0	0
PubchemFP355	1	1	1	1	1	1
PubchemFP356	1	1	1	1	1	1
PubchemFP357	0	1	0	0	0	0
PubchemFP358	0	1	0	0	0	0
PubchemFP359	0	1	0	0	0	0
PubchemFP360	0	0	0	0	0	0
PubchemFP361	0	0	0	0	0	0
PubchemFP362	0	0	0	0	0	0
PubchemFP363	0	0	0	0	0	0
PubchemFP364	1	1	0	0	0	0
PubchemFP365	1	1	1	0	0	0
PubchemFP366	0	0	1	1	1	0
PubchemFP367	0	0	0	1	0	0
PubchemFP368	0	0	0	0	0	0
PubchemFP369	0	0	0	0	0	0
PubchemFP370	1	1	1	1	1	1
PubchemFP371	1	1	1	1	1	1
PubchemFP372	0	0	0	0	0	0
PubchemFP373	0	0	0	0	0	0
PubchemFP374	0	0	0	0	1	1
PubchemFP375	0	1	1	0	0	1
PubchemFP376	0	1	0	0	0	1
PubchemFP377	0	1	0	0	0	1
PubchemFP378	0	1	0	0	0	0
PubchemFP379	0	1	0	0	0	0
PubchemFP380	0	0	0	1	0	0
PubchemFP381	0	0	0	1	1	0
PubchemFP382	0	0	0	1	1	0
PubchemFP383	0	0	0	0	0	0
PubchemFP384	1	1	1	1	1	1
PubchemFP385	0	1	0	0	0	0
PubchemFP386	0	1	0	0	0	0
PubchemFP387	0	1	0	0	0	0
PubchemFP388	0	1	0	0	0	0
PubchemFP389	0	1	0	0	0	0
PubchemFP390	1	1	1	0	0	1
PubchemFP391	1	0	0	0	0	0
PubchemFP392	0	1	1	0	0	0
PubchemFP393	0	1	1	0	0	0
PubchemFP394	0	0	0	0	0	0
PubchemFP395	0	0	0	0	0	0
PubchemFP396	0	1	0	0	0	0
PubchemFP397	0	0	0	0	0	0
PubchemFP398	0	0	0	0	0	0
PubchemFP399	0	1	0	0	0	0
PubchemFP400	0	1	0	0	0	0
PubchemFP401	0	0	0	0	0	0
PubchemFP402	0	0	0	0	0	0
PubchemFP403	0	1	0	0	0	0
PubchemFP404	0	0	0	0	0	0
PubchemFP405	0	0	0	1	1	0
PubchemFP406	0	0	1	1	1	0
PubchemFP407	0	0	0	0	0	0
PubchemFP408	0	0	0	0	0	0
PubchemFP409	0	0	0	0	1	0
PubchemFP410	0	0	0	0	0	0
PubchemFP411	0	0	0	0	0	0
PubchemFP412	0	0	0	0	0	0
PubchemFP413	0	0	0	0	0	0
PubchemFP414	0	0	0	0	0	0
PubchemFP415	0	0	0	0	0	0
PubchemFP416	1	1	1	1	1	1
PubchemFP417	0	0	0	0	0	0
PubchemFP418	0	1	1	0	0	1
PubchemFP419	0	0	0	0	0	0
PubchemFP420	1	1	1	0	1	1
PubchemFP421	0	0	0	0	0	0
PubchemFP422	1	0	0	0	0	0
PubchemFP423	0	0	0	0	0	0
PubchemFP424	0	0	0	0	0	0
PubchemFP425	0	0	0	0	0	0
PubchemFP426	0	0	0	0	0	0
PubchemFP427	0	0	0	0	0	0
PubchemFP428	0	0	0	0	0	0
PubchemFP429	0	0	0	0	0	0
PubchemFP430	1	1	1	1	1	1
PubchemFP431	0	1	1	0	0	0
PubchemFP432	0	0	0	0	1	0
PubchemFP433	0	0	0	0	0	0
PubchemFP434	1	1	1	1	1	1
PubchemFP435	0	0	0	0	0	0
PubchemFP436	0	0	0	0	0	0
PubchemFP437	1	1	0	0	0	1
PubchemFP438	0	1	1	0	0	1
PubchemFP439	1	1	1	0	0	0
PubchemFP440	0	0	0	0	0	0
PubchemFP441	1	1	1	1	1	1
PubchemFP442	0	1	1	0	0	1
PubchemFP443	1	1	1	0	1	1
PubchemFP444	0	0	0	0	0	0
PubchemFP445	0	0	0	0	0	0
PubchemFP446	1	1	1	1	1	1
PubchemFP447	0	0	0	0	0	0
PubchemFP448	0	0	0	0	0	0
PubchemFP449	1	1	1	0	0	1
PubchemFP450	0	1	1	0	0	1
PubchemFP451	1	1	1	0	0	0
PubchemFP452	0	0	0	0	0	0
PubchemFP453	0	1	1	0	0	1
PubchemFP454	0	0	0	0	0	0
PubchemFP455	0	0	0	0	0	0
PubchemFP456	0	0	0	0	0	0
PubchemFP457	0	0	0	0	0	0
PubchemFP458	0	0	0	0	0	0
PubchemFP459	0	0	0	0	0	0
PubchemFP460	0	0	0	0	0	0
PubchemFP461	0	0	0	0	0	0
PubchemFP462	0	0	0	0	0	0
PubchemFP463	0	0	0	0	0	0
PubchemFP464	1	1	0	0	0	1
PubchemFP465	0	0	0	0	0	0
PubchemFP466	0	0	0	0	0	0
PubchemFP467	0	0	0	0	0	0
PubchemFP468	0	0	0	0	0	0
PubchemFP469	0	0	0	0	0	0
PubchemFP470	1	1	1	1	1	1
PubchemFP471	0	0	0	0	0	0
PubchemFP472	0	1	0	0	0	0
PubchemFP473	0	0	0	0	0	0
PubchemFP474	0	0	0	0	0	0
PubchemFP475	0	0	0	0	0	0
PubchemFP476	0	0	0	0	1	0
PubchemFP477	0	0	0	0	0	0
PubchemFP478	0	0	0	0	0	0
PubchemFP479	0	0	0	0	0	0
PubchemFP480	0	0	0	0	0	0
PubchemFP481	0	0	0	0	0	0
PubchemFP482	0	1	0	0	0	0
PubchemFP483	0	0	0	0	0	0
PubchemFP484	0	1	0	0	0	0
PubchemFP485	0	1	0	0	0	0
PubchemFP486	0	0	0	0	0	0
PubchemFP487	0	1	1	0	0	1
PubchemFP488	0	1	0	0	0	0
PubchemFP489	0	0	0	0	0	0
PubchemFP490	1	1	1	1	1	1
PubchemFP491	0	0	0	0	0	0
PubchemFP492	0	0	0	0	0	0
PubchemFP493	1	1	0	0	1	1
PubchemFP494	0	0	0	0	0	0
PubchemFP495	0	1	0	0	0	0
PubchemFP496	0	0	0	0	0	0
PubchemFP497	0	0	0	0	0	0
PubchemFP498	0	0	0	1	1	0
PubchemFP499	0	1	0	0	0	0
PubchemFP500	0	0	0	0	0	0
PubchemFP501	0	0	0	0	0	0
PubchemFP502	0	1	0	0	0	1
PubchemFP503	0	0	0	0	0	0
PubchemFP504	0	1	0	0	0	0
PubchemFP505	0	0	0	0	0	0
PubchemFP506	0	1	0	0	0	0
PubchemFP507	0	0	0	0	0	0
PubchemFP508	0	0	0	0	0	0
PubchemFP509	0	0	0	0	0	0
PubchemFP510	0	0	0	0	0	0
PubchemFP511	0	0	0	0	0	0
PubchemFP512	0	0	0	0	0	0
PubchemFP513	0	0	0	0	0	0
PubchemFP514	0	0	0	0	0	0
PubchemFP515	0	0	0	0	0	0
PubchemFP516	1	1	1	1	0	1
PubchemFP517	0	0	0	0	0	0
PubchemFP518	0	0	0	0	0	0
PubchemFP519	0	1	0	0	0	0
PubchemFP520	1	1	1	1	1	1
PubchemFP521	0	0	0	0	0	0
PubchemFP522	0	0	0	0	0	0
PubchemFP523	0	1	0	0	0	0
PubchemFP524	1	1	1	1	1	1
PubchemFP525	0	0	0	0	0	0
PubchemFP526	0	0	0	0	0	0
PubchemFP527	0	1	0	0	0	0
PubchemFP528	0	1	1	0	0	0
PubchemFP529	0	0	0	0	0	0
PubchemFP530	0	1	0	0	0	0
PubchemFP531	0	0	0	0	0	0
PubchemFP532	0	0	0	0	0	0
PubchemFP533	0	0	0	0	0	0
PubchemFP534	0	0	0	0	0	0
PubchemFP535	1	1	1	0	1	1
PubchemFP536	0	0	0	0	0	0
PubchemFP537	0	0	0	0	0	0
PubchemFP538	0	1	1	0	0	1
PubchemFP539	0	1	1	0	0	1
PubchemFP540	1	1	1	0	0	0
PubchemFP541	0	0	0	1	1	0
PubchemFP542	0	0	0	1	1	0
PubchemFP543	0	0	0	0	0	0
PubchemFP544	0	0	0	0	1	0
PubchemFP545	0	1	0	0	0	1
PubchemFP546	0	1	0	0	0	1
PubchemFP547	0	1	0	0	0	0
PubchemFP548	0	0	0	1	1	0
PubchemFP549	1	1	0	0	0	1
PubchemFP550	0	0	0	0	0	0
PubchemFP551	0	0	0	0	0	0
PubchemFP552	1	1	1	1	1	1
PubchemFP553	1	1	0	0	1	1
PubchemFP554	0	0	0	0	0	0
PubchemFP555	0	1	1	0	0	1
PubchemFP556	1	1	1	1	1	1
PubchemFP557	0	0	0	0	0	0
PubchemFP558	0	0	0	0	0	0
PubchemFP559	0	0	0	0	0	0
PubchemFP560	0	1	0	0	0	0
PubchemFP561	0	0	0	0	0	0
PubchemFP562	0	0	0	0	0	0
PubchemFP563	0	0	0	1	0	0
PubchemFP564	1	1	1	1	1	1
PubchemFP565	0	0	0	0	1	0
PubchemFP566	0	0	1	0	0	0
PubchemFP567	0	0	0	1	1	0
PubchemFP568	0	0	0	0	0	0
PubchemFP569	1	1	0	0	0	0
PubchemFP570	1	1	1	1	1	1
PubchemFP571	0	0	1	1	0	0
PubchemFP572	0	1	0	0	0	0
PubchemFP573	0	0	0	1	1	0
PubchemFP574	0	0	0	1	1	0
PubchemFP575	0	0	0	0	1	0
PubchemFP576	0	1	0	0	0	1
PubchemFP577	0	1	0	0	0	0
PubchemFP578	1	1	1	1	1	1
PubchemFP579	1	1	1	0	1	1
PubchemFP580	0	1	0	0	0	1
PubchemFP581	0	0	0	0	1	0
PubchemFP582	1	1	1	1	1	1
PubchemFP583	0	0	0	0	0	0
PubchemFP584	1	1	1	1	1	1
PubchemFP585	0	1	0	0	0	0
PubchemFP586	0	0	0	0	0	0
PubchemFP587	0	0	0	0	0	0
PubchemFP588	0	0	0	0	1	0
PubchemFP589	0	0	0	0	1	0
PubchemFP590	0	0	0	1	1	0
PubchemFP591	0	0	0	0	0	0
PubchemFP592	1	1	1	0	0	1
PubchemFP593	0	1	0	0	0	0
PubchemFP594	0	0	0	0	1	0
PubchemFP595	1	1	1	1	1	1
PubchemFP596	0	1	0	0	0	0
PubchemFP597	1	1	0	0	1	1
PubchemFP598	0	0	0	0	0	0
PubchemFP599	1	1	1	1	1	1
PubchemFP600	0	1	0	0	0	1
PubchemFP601	0	0	0	0	0	0
PubchemFP602	0	0	0	0	0	0
PubchemFP603	1	1	1	1	1	1
PubchemFP604	0	0	0	0	1	0
PubchemFP605	0	0	0	0	0	0
PubchemFP606	0	0	0	1	1	0
PubchemFP607	1	1	1	0	0	1
PubchemFP608	1	1	1	1	1	1
PubchemFP609	0	0	0	0	0	0
PubchemFP610	0	0	0	1	0	0
PubchemFP611	1	1	0	0	0	0
PubchemFP612	0	0	0	0	0	0
PubchemFP613	1	1	1	0	0	0
PubchemFP614	0	0	0	1	1	0
PubchemFP615	0	0	0	0	0	0
PubchemFP616	0	0	0	0	0	0
PubchemFP617	0	0	1	1	1	0
PubchemFP618	1	1	1	1	1	1
PubchemFP619	0	0	0	1	1	0
PubchemFP620	0	0	0	0	1	0
PubchemFP621	0	0	0	0	0	0
PubchemFP622	0	0	0	0	0	0
PubchemFP623	1	1	0	0	1	1
PubchemFP624	0	1	0	0	0	1
PubchemFP625	0	0	0	0	1	0
PubchemFP626	0	0	0	0	1	0
PubchemFP627	0	0	0	0	0	0
PubchemFP628	1	1	0	0	0	0
PubchemFP629	0	0	0	0	0	0
PubchemFP630	0	0	0	0	1	0
PubchemFP631	0	0	0	0	1	0
PubchemFP632	0	0	0	0	1	0
PubchemFP633	1	1	0	0	0	1
PubchemFP634	1	1	1	1	1	1
PubchemFP635	0	0	0	0	0	0
PubchemFP636	0	1	0	0	0	0
PubchemFP637	0	0	1	1	1	0
PubchemFP638	0	0	0	0	0	0
PubchemFP639	0	0	0	1	1	0
PubchemFP640	1	1	1	1	1	1
PubchemFP641	0	0	0	1	1	0
PubchemFP642	0	0	0	0	1	0
PubchemFP643	0	1	1	0	0	0
PubchemFP644	0	0	0	0	0	0
PubchemFP645	1	0	1	0	0	0
PubchemFP646	1	0	1	0	0	0
PubchemFP647	0	0	0	0	0	0
PubchemFP648	0	0	0	0	0	0
PubchemFP649	0	0	0	0	0	0
PubchemFP650	0	0	0	0	0	0
PubchemFP651	0	0	0	1	1	0
PubchemFP652	0	0	0	0	0	0
PubchemFP653	0	0	0	0	1	0
PubchemFP654	0	1	0	0	0	0
PubchemFP655	0	0	0	1	1	0
PubchemFP656	1	1	1	0	0	0
PubchemFP657	0	1	0	0	0	0
PubchemFP658	0	0	0	0	0	0
PubchemFP659	0	0	1	0	0	0
PubchemFP660	1	1	1	1	1	1
PubchemFP661	0	0	0	1	0	0
PubchemFP662	0	0	0	1	1	0
PubchemFP663	0	0	0	1	1	0
PubchemFP664	1	1	1	1	1	1
PubchemFP665	0	1	0	0	0	1
PubchemFP666	0	0	0	0	1	0
PubchemFP667	0	0	0	1	1	0
PubchemFP668	1	1	1	1	1	1
PubchemFP669	0	0	0	0	0	0
PubchemFP670	0	0	0	0	0	0
PubchemFP671	1	1	0	0	1	1
PubchemFP672	1	1	0	0	0	1
PubchemFP673	0	1	0	0	0	1
PubchemFP674	0	1	0	0	0	0
PubchemFP675	0	0	0	0	0	0
PubchemFP676	0	0	0	0	0	0
PubchemFP677	1	1	1	1	1	1
PubchemFP678	1	1	1	1	1	1
PubchemFP679	1	1	1	1	1	1
PubchemFP680	0	0	1	1	1	0
PubchemFP681	0	0	0	1	1	0
PubchemFP682	0	0	0	0	0	0
PubchemFP683	1	1	1	0	0	1
PubchemFP684	1	1	0	0	1	1
PubchemFP685	0	1	1	0	0	0
PubchemFP686	0	0	0	0	1	0
PubchemFP687	0	0	0	0	0	0
PubchemFP688	1	1	1	1	1	1
PubchemFP689	0	0	1	1	1	0
PubchemFP690	0	0	0	1	1	0
PubchemFP691	0	0	0	0	0	0
PubchemFP692	1	1	0	0	1	1
PubchemFP693	0	0	0	0	1	0
PubchemFP694	0	0	0	0	0	0
PubchemFP695	0	0	0	0	0	0
PubchemFP696	1	1	1	1	1	0
PubchemFP697	1	1	0	1	1	0
PubchemFP698	0	0	1	1	1	0
PubchemFP699	0	0	0	0	1	0
PubchemFP700	0	0	0	1	1	0
PubchemFP701	0	0	0	1	1	0
PubchemFP702	0	0	0	0	0	0
PubchemFP703	0	0	0	0	0	0
PubchemFP704	1	1	0	0	1	1
PubchemFP705	0	0	0	0	1	0
PubchemFP706	0	0	0	0	0	0
PubchemFP707	0	0	0	0	0	0
PubchemFP708	1	1	1	1	1	1
PubchemFP709	1	1	1	1	1	1
PubchemFP710	1	1	1	1	1	1
PubchemFP711	0	0	0	0	0	0
PubchemFP712	0	0	0	0	1	0
PubchemFP713	0	1	0	0	0	0
PubchemFP714	0	0	0	1	1	0
PubchemFP715	0	0	0	0	0	0
PubchemFP716	0	0	0	0	0	0
PubchemFP717	0	0	0	0	0	0
PubchemFP718	0	0	0	0	0	0
PubchemFP719	0	0	0	0	1	0
PubchemFP720	0	0	0	0	0	0
PubchemFP721	0	0	0	0	0	0
PubchemFP722	0	0	0	0	0	0
PubchemFP723	0	0	0	0	0	0
PubchemFP724	0	0	0	0	0	0
PubchemFP725	0	0	0	0	0	0
PubchemFP726	0	0	0	0	0	0
PubchemFP727	0	0	0	0	0	0
PubchemFP728	0	0	0	0	0	0
PubchemFP729	0	0	0	0	0	0
PubchemFP730	0	0	0	0	0	0
PubchemFP731	0	0	0	0	0	0
PubchemFP732	0	0	0	0	0	0
PubchemFP733	0	0	0	0	0	0
PubchemFP734	1	0	0	0	1	0
PubchemFP735	0	0	0	0	1	0
PubchemFP736	0	0	0	0	0	0
PubchemFP737	0	1	0	0	0	0
PubchemFP738	0	0	0	0	0	0
PubchemFP739	0	0	0	0	0	0
PubchemFP740	0	0	0	0	1	0
PubchemFP741	0	0	0	0	0	0
PubchemFP742	0	0	0	0	0	0
PubchemFP743	0	0	0	0	0	0
PubchemFP744	0	0	0	0	0	0
PubchemFP745	0	0	0	0	0	0
PubchemFP746	0	0	0	0	0	0
PubchemFP747	0	0	0	0	0	0
PubchemFP748	0	0	0	0	0	0
PubchemFP749	0	0	0	0	0	0
PubchemFP750	0	0	0	0	0	0
PubchemFP751	0	0	0	0	0	0
PubchemFP752	0	0	0	0	0	0
PubchemFP753	0	0	0	0	0	0
PubchemFP754	0	0	0	0	0	0
PubchemFP755	0	0	0	0	1	0
PubchemFP756	0	0	0	0	1	0
PubchemFP757	0	0	0	0	0	0
PubchemFP758	0	1	0	0	0	1
PubchemFP759	0	0	0	0	0	0
PubchemFP760	0	0	0	0	0	0
PubchemFP761	0	0	0	0	1	0
PubchemFP762	0	0	0	0	0	0
PubchemFP763	0	0	0	0	0	0
PubchemFP764	0	0	0	0	0	0
PubchemFP765	0	0	0	0	0	0
PubchemFP766	0	0	0	0	0	0
PubchemFP767	0	0	0	0	0	0
PubchemFP768	0	0	0	0	0	0
PubchemFP769	0	0	0	0	0	0
PubchemFP770	0	1	0	0	0	0
PubchemFP771	0	0	0	0	0	0
PubchemFP772	0	0	0	0	0	0
PubchemFP773	0	0	0	0	0	0
PubchemFP774	0	0	0	0	0	0
PubchemFP775	0	0	0	0	0	0
PubchemFP776	0	1	0	0	0	0
PubchemFP777	0	0	0	1	1	0
PubchemFP778	0	0	0	0	0	0
PubchemFP779	0	0	0	0	0	0
PubchemFP780	0	0	0	0	0	0
PubchemFP781	0	0	0	0	0	0
PubchemFP782	0	0	0	0	1	0
PubchemFP783	0	0	0	0	0	0
PubchemFP784	0	0	0	0	0	0
PubchemFP785	0	0	0	0	0	0
PubchemFP786	0	0	0	0	0	0
PubchemFP787	0	0	0	0	0	0
PubchemFP788	0	0	0	0	0	0
PubchemFP789	0	0	0	0	0	0
PubchemFP790	0	0	0	0	0	0
PubchemFP791	0	0	0	0	0	0
PubchemFP792	0	0	0	0	0	0
PubchemFP793	0	0	0	0	0	0
PubchemFP794	0	0	0	0	0	0
PubchemFP795	0	0	0	0	0	0
PubchemFP796	0	0	0	0	0	0
PubchemFP797	1	0	0	0	1	0
PubchemFP798	0	0	0	0	1	0
PubchemFP799	0	0	0	0	0	0
PubchemFP800	0	1	0	0	0	0
PubchemFP801	0	0	0	0	0	0
PubchemFP802	0	0	0	0	0	0
PubchemFP803	0	0	0	0	1	0
PubchemFP804	0	0	0	0	0	0
PubchemFP805	0	0	0	0	0	0
PubchemFP806	0	0	0	0	0	0
PubchemFP807	0	0	0	0	0	0
PubchemFP808	0	0	0	0	0	0
PubchemFP809	0	0	0	0	0	0
PubchemFP810	0	0	0	0	0	0
PubchemFP811	0	0	0	0	0	0
PubchemFP812	0	0	0	0	0	0
PubchemFP813	0	0	0	0	0	0
PubchemFP814	0	0	0	0	0	0
PubchemFP815	0	0	0	0	0	0
PubchemFP816	0	0	0	0	0	0
PubchemFP817	0	0	0	0	0	0
PubchemFP818	0	0	0	0	1	0
PubchemFP819	0	0	0	0	1	0
PubchemFP820	0	0	0	0	0	0
PubchemFP821	0	1	0	0	0	1
PubchemFP822	0	0	0	0	0	0
PubchemFP823	0	0	0	0	0	0
PubchemFP824	0	0	0	0	1	0
PubchemFP825	0	0	0	0	0	0
PubchemFP826	0	0	0	0	0	0
PubchemFP827	0	0	0	0	0	0
PubchemFP828	0	0	0	0	0	0
PubchemFP829	0	0	0	0	0	0
PubchemFP830	0	0	0	0	0	0
PubchemFP831	0	0	0	0	0	0
PubchemFP832	0	0	0	0	0	0
PubchemFP833	0	1	0	0	0	0
PubchemFP834	0	0	0	0	0	0
PubchemFP835	0	0	0	0	0	0
PubchemFP836	0	0	0	0	0	0
PubchemFP837	0	0	0	0	0	0
PubchemFP838	0	0	0	0	0	0
PubchemFP839	0	0	0	0	0	0
PubchemFP840	0	0	0	0	0	0
PubchemFP841	0	0	0	0	0	0
PubchemFP842	0	0	0	0	0	0
PubchemFP843	0	0	0	0	0	0
PubchemFP844	0	0	0	0	0	0
PubchemFP845	0	0	0	0	0	0
PubchemFP846	0	0	0	0	0	0
PubchemFP847	0	0	0	0	0	0
PubchemFP848	0	0	0	0	0	0
PubchemFP849	0	0	0	0	0	0
PubchemFP850	0	0	0	0	0	0
PubchemFP851	0	0	0	0	0	0
PubchemFP852	0	0	0	0	0	0
PubchemFP853	0	0	0	0	0	0
PubchemFP854	0	0	0	0	0	0
PubchemFP855	0	0	0	0	0	0
PubchemFP856	0	0	0	0	0	0
PubchemFP857	0	0	0	0	0	0
PubchemFP858	0	0	0	0	0	0
PubchemFP859	0	0	0	0	0	0
PubchemFP860	0	0	0	0	0	0
PubchemFP861	0	0	0	0	0	0
PubchemFP862	0	0	0	0	0	0
PubchemFP863	0	0	0	0	0	0
PubchemFP864	0	0	0	0	0	0
PubchemFP865	0	0	0	0	0	0
PubchemFP866	0	0	0	0	0	0
PubchemFP867	0	0	0	0	0	0
PubchemFP868	0	0	0	0	0	0
PubchemFP869	0	0	0	0	0	0
PubchemFP870	0	0	0	0	0	0
PubchemFP871	0	0	0	0	0	0
PubchemFP872	0	0	0	0	0	0
PubchemFP873	0	0	0	0	0	0
PubchemFP874	0	0	0	0	0	0
PubchemFP875	0	0	0	0	0	0
PubchemFP876	0	0	0	0	0	0
PubchemFP877	0	0	0	0	0	0
PubchemFP878	0	0	0	0	0	0
PubchemFP879	0	0	0	0	0	0
PubchemFP880	0	0	0	0	0	0
