# Supplementary material for: Experimental and Mechanistic Validation of PARP1pred for Identifying Potent Leads
Source: Comput Struct Biotechnol J. 2026 Jul 7;35(1):0152. doi: 10.34133/csbj.0152 (PMC13338561; doi:10.34133/csbj.0152)
Supplement: Supplementary 1 — Figs. S1 to S6 Tables S1 to S3 [file csbj.0152.f1.zip › Supplementary Table S2.xlsx]

## Sheet: descriptors as used in trained
Compound	Olaparib	ZINC49069486	ZINC98208034	ZINC67913374	ɑ-Mangostin	ZINC8793749
PubchemFP0	1	1	1	1	0	1
PubchemFP1	1	1	1	1	0	0
PubchemFP2	1	1	1	1	0	0
PubchemFP12	1	1	1	1	1	0
PubchemFP13	0	0	0	0	0	0
PubchemFP15	1	1	1	0	0	1
PubchemFP16	1	1	0	0	0	0
PubchemFP17	0	0	0	0	0	0
PubchemFP19	1	0	1	1	1	0
PubchemFP20	0	0	0	1	1	0
PubchemFP23	1	1	0	0	0	0
PubchemFP24	0	0	0	0	0	0
PubchemFP25	0	0	0	0	0	0
PubchemFP33	0	0	0	0	0	0
PubchemFP37	0	0	0	0	0	0
PubchemFP38	0	0	0	0	0	0
PubchemFP43	0	0	0	0	0	0
PubchemFP115	1	0	0	0	0	0
PubchemFP116	1	0	0	0	0	0
PubchemFP129	0	0	0	0	0	0
PubchemFP131	0	0	0	0	0	0
PubchemFP132	0	0	0	0	0	0
PubchemFP143	0	1	0	1	0	0
PubchemFP144	0	0	0	0	0	0
PubchemFP145	0	1	0	0	0	0
PubchemFP146	0	1	0	1	0	0
PubchemFP147	0	0	0	0	0	0
PubchemFP148	0	0	0	0	0	0
PubchemFP149	0	0	0	0	0	0
PubchemFP150	0	1	0	0	0	0
PubchemFP152	0	1	0	0	0	0
PubchemFP153	0	1	0	0	0	0
PubchemFP157	0	0	0	0	0	0
PubchemFP159	0	0	0	0	0	0
PubchemFP160	0	0	0	0	0	0
PubchemFP164	0	0	0	0	0	0
PubchemFP179	1	1	1	1	1	1
PubchemFP180	1	0	0	0	0	0
PubchemFP181	1	0	0	1	1	0
PubchemFP183	1	0	1	0	0	1
PubchemFP184	1	0	1	0	0	1
PubchemFP185	1	1	1	1	1	1
PubchemFP186	1	1	1	1	1	0
PubchemFP187	0	0	0	0	0	0
PubchemFP188	0	0	0	0	0	0
PubchemFP190	0	0	0	0	0	0
PubchemFP191	0	0	0	0	0	0
PubchemFP192	1	0	1	1	1	0
PubchemFP193	0	0	0	0	0	0
PubchemFP194	0	0	0	0	0	0
PubchemFP195	0	0	0	0	0	0
PubchemFP199	1	0	0	0	0	0
PubchemFP200	0	0	0	0	0	0
PubchemFP206	0	0	0	0	0	0
PubchemFP213	0	0	0	0	0	0
PubchemFP215	0	0	0	0	0	0
PubchemFP216	0	0	0	0	0	0
PubchemFP218	0	0	0	0	0	0
PubchemFP219	0	0	0	0	0	0
PubchemFP256	0	1	0	0	1	0
PubchemFP257	0	1	0	1	1	0
PubchemFP258	0	0	0	0	0	0
PubchemFP259	0	1	0	0	1	0
PubchemFP261	0	0	0	0	0	0
PubchemFP287	1	1	0	0	0	0
PubchemFP293	0	0	0	0	0	0
PubchemFP294	0	0	0	0	0	0
PubchemFP297	0	0	0	0	0	0
PubchemFP299	0	1	1	0	0	0
PubchemFP300	1	0	0	0	0	0
PubchemFP301	0	0	0	0	0	0
PubchemFP305	0	0	0	0	0	0
PubchemFP308	0	0	1	1	1	0
PubchemFP327	0	0	0	0	0	0
PubchemFP328	0	0	0	0	0	0
PubchemFP330	0	0	0	0	0	0
PubchemFP334	0	0	0	0	0	0
PubchemFP335	1	0	0	0	0	0
PubchemFP336	0	0	0	0	0	0
PubchemFP337	0	0	0	1	0	0
PubchemFP338	0	1	1	0	0	0
PubchemFP339	0	0	0	1	0	0
PubchemFP340	1	1	1	0	0	1
PubchemFP341	0	0	0	1	1	0
PubchemFP342	0	0	0	0	0	0
PubchemFP345	1	1	1	0	0	0
PubchemFP346	0	0	1	1	0	0
PubchemFP349	0	0	0	0	0	0
PubchemFP353	0	0	0	0	0	0
PubchemFP356	1	1	1	1	1	1
PubchemFP357	0	1	0	0	0	0
PubchemFP358	0	1	0	0	0	0
PubchemFP359	0	1	0	0	0	0
PubchemFP362	0	0	0	0	0	0
PubchemFP363	0	0	0	0	0	0
PubchemFP364	1	1	0	0	0	0
PubchemFP365	1	1	1	0	0	0
PubchemFP366	0	0	1	1	1	0
PubchemFP368	0	0	0	0	0	0
PubchemFP370	1	1	1	1	1	1
PubchemFP371	1	1	1	1	1	1
PubchemFP372	0	0	0	0	0	0
PubchemFP373	0	0	0	0	0	0
PubchemFP374	0	0	0	0	1	1
PubchemFP375	0	1	1	0	0	1
PubchemFP376	0	1	0	0	0	1
PubchemFP377	0	1	0	0	0	1
PubchemFP378	0	1	0	0	0	0
PubchemFP379	0	1	0	0	0	0
PubchemFP380	0	0	0	1	0	0
PubchemFP381	0	0	0	1	1	0
PubchemFP382	0	0	0	1	1	0
PubchemFP383	0	0	0	0	0	0
PubchemFP385	0	1	0	0	0	0
PubchemFP386	0	1	0	0	0	0
PubchemFP387	0	1	0	0	0	0
PubchemFP388	0	1	0	0	0	0
PubchemFP389	0	1	0	0	0	0
PubchemFP390	1	1	1	0	0	1
PubchemFP391	1	0	0	0	0	0
PubchemFP392	0	1	1	0	0	0
PubchemFP393	0	1	1	0	0	0
PubchemFP394	0	0	0	0	0	0
PubchemFP395	0	0	0	0	0	0
PubchemFP396	0	1	0	0	0	0
PubchemFP397	0	0	0	0	0	0
PubchemFP398	0	0	0	0	0	0
PubchemFP399	0	1	0	0	0	0
PubchemFP400	0	1	0	0	0	0
PubchemFP401	0	0	0	0	0	0
PubchemFP403	0	1	0	0	0	0
PubchemFP405	0	0	0	1	1	0
PubchemFP406	0	0	1	1	1	0
PubchemFP409	0	0	0	0	1	0
PubchemFP412	0	0	0	0	0	0
PubchemFP414	0	0	0	0	0	0
PubchemFP418	0	1	1	0	0	1
PubchemFP419	0	0	0	0	0	0
PubchemFP420	1	1	1	0	1	1
PubchemFP421	0	0	0	0	0	0
PubchemFP422	1	0	0	0	0	0
PubchemFP423	0	0	0	0	0	0
PubchemFP429	0	0	0	0	0	0
PubchemFP431	0	1	1	0	0	0
PubchemFP432	0	0	0	0	1	0
PubchemFP434	1	1	1	1	1	1
PubchemFP435	0	0	0	0	0	0
PubchemFP437	1	1	0	0	0	1
PubchemFP438	0	1	1	0	0	1
PubchemFP439	1	1	1	0	0	0
PubchemFP440	0	0	0	0	0	0
PubchemFP442	0	1	1	0	0	1
PubchemFP443	1	1	1	0	1	1
PubchemFP445	0	0	0	0	0	0
PubchemFP446	1	1	1	1	1	1
PubchemFP447	0	0	0	0	0	0
PubchemFP449	1	1	1	0	0	1
PubchemFP450	0	1	1	0	0	1
PubchemFP451	1	1	1	0	0	0
PubchemFP452	0	0	0	0	0	0
PubchemFP453	0	1	1	0	0	1
PubchemFP454	0	0	0	0	0	0
PubchemFP455	0	0	0	0	0	0
PubchemFP457	0	0	0	0	0	0
PubchemFP459	0	0	0	0	0	0
PubchemFP461	0	0	0	0	0	0
PubchemFP462	0	0	0	0	0	0
PubchemFP464	1	1	0	0	0	1
PubchemFP465	0	0	0	0	0	0
PubchemFP466	0	0	0	0	0	0
PubchemFP467	0	0	0	0	0	0
PubchemFP470	1	1	1	1	1	1
PubchemFP471	0	0	0	0	0	0
PubchemFP472	0	1	0	0	0	0
PubchemFP473	0	0	0	0	0	0
PubchemFP474	0	0	0	0	0	0
PubchemFP475	0	0	0	0	0	0
PubchemFP476	0	0	0	0	1	0
PubchemFP477	0	0	0	0	0	0
PubchemFP480	0	0	0	0	0	0
PubchemFP482	0	1	0	0	0	0
PubchemFP483	0	0	0	0	0	0
PubchemFP484	0	1	0	0	0	0
PubchemFP485	0	1	0	0	0	0
PubchemFP486	0	0	0	0	0	0
PubchemFP487	0	1	1	0	0	1
PubchemFP488	0	1	0	0	0	0
PubchemFP489	0	0	0	0	0	0
PubchemFP491	0	0	0	0	0	0
PubchemFP493	1	1	0	0	1	1
PubchemFP494	0	0	0	0	0	0
PubchemFP495	0	1	0	0	0	0
PubchemFP496	0	0	0	0	0	0
PubchemFP498	0	0	0	1	1	0
PubchemFP499	0	1	0	0	0	0
PubchemFP500	0	0	0	0	0	0
PubchemFP501	0	0	0	0	0	0
PubchemFP502	0	1	0	0	0	1
PubchemFP503	0	0	0	0	0	0
PubchemFP504	0	1	0	0	0	0
PubchemFP506	0	1	0	0	0	0
PubchemFP507	0	0	0	0	0	0
PubchemFP508	0	0	0	0	0	0
PubchemFP509	0	0	0	0	0	0
PubchemFP513	0	0	0	0	0	0
PubchemFP514	0	0	0	0	0	0
PubchemFP515	0	0	0	0	0	0
PubchemFP516	1	1	1	1	0	1
PubchemFP517	0	0	0	0	0	0
PubchemFP518	0	0	0	0	0	0
PubchemFP519	0	1	0	0	0	0
PubchemFP520	1	1	1	1	1	1
PubchemFP521	0	0	0	0	0	0
PubchemFP522	0	0	0	0	0	0
PubchemFP523	0	1	0	0	0	0
PubchemFP526	0	0	0	0	0	0
PubchemFP527	0	1	0	0	0	0
PubchemFP528	0	1	1	0	0	0
PubchemFP529	0	0	0	0	0	0
PubchemFP530	0	1	0	0	0	0
PubchemFP531	0	0	0	0	0	0
PubchemFP532	0	0	0	0	0	0
PubchemFP533	0	0	0	0	0	0
PubchemFP535	1	1	1	0	1	1
PubchemFP536	0	0	0	0	0	0
PubchemFP537	0	0	0	0	0	0
PubchemFP538	0	1	1	0	0	1
PubchemFP539	0	1	1	0	0	1
PubchemFP540	1	1	1	0	0	0
PubchemFP541	0	0	0	1	1	0
PubchemFP542	0	0	0	1	1	0
PubchemFP543	0	0	0	0	0	0
PubchemFP544	0	0	0	0	1	0
PubchemFP545	0	1	0	0	0	1
PubchemFP546	0	1	0	0	0	1
PubchemFP547	0	1	0	0	0	0
PubchemFP548	0	0	0	1	1	0
PubchemFP549	1	1	0	0	0	1
PubchemFP550	0	0	0	0	0	0
PubchemFP552	1	1	1	1	1	1
PubchemFP553	1	1	0	0	1	1
PubchemFP554	0	0	0	0	0	0
PubchemFP555	0	1	1	0	0	1
PubchemFP557	0	0	0	0	0	0
PubchemFP558	0	0	0	0	0	0
PubchemFP560	0	1	0	0	0	0
PubchemFP565	0	0	0	0	1	0
PubchemFP566	0	0	1	0	0	0
PubchemFP567	0	0	0	1	1	0
PubchemFP568	0	0	0	0	0	0
PubchemFP569	1	1	0	0	0	0
PubchemFP570	1	1	1	1	1	1
PubchemFP571	0	0	1	1	0	0
PubchemFP572	0	1	0	0	0	0
PubchemFP573	0	0	0	1	1	0
PubchemFP574	0	0	0	1	1	0
PubchemFP576	0	1	0	0	0	1
PubchemFP577	0	1	0	0	0	0
PubchemFP578	1	1	1	1	1	1
PubchemFP579	1	1	1	0	1	1
PubchemFP580	0	1	0	0	0	1
PubchemFP581	0	0	0	0	1	0
PubchemFP584	1	1	1	1	1	1
PubchemFP585	0	1	0	0	0	0
PubchemFP586	0	0	0	0	0	0
PubchemFP589	0	0	0	0	1	0
PubchemFP590	0	0	0	1	1	0
PubchemFP591	0	0	0	0	0	0
PubchemFP592	1	1	1	0	0	1
PubchemFP593	0	1	0	0	0	0
PubchemFP594	0	0	0	0	1	0
PubchemFP595	1	1	1	1	1	1
PubchemFP596	0	1	0	0	0	0
PubchemFP597	1	1	0	0	1	1
PubchemFP598	0	0	0	0	0	0
PubchemFP599	1	1	1	1	1	1
PubchemFP600	0	1	0	0	0	1
PubchemFP601	0	0	0	0	0	0
PubchemFP602	0	0	0	0	0	0
PubchemFP603	1	1	1	1	1	1
PubchemFP604	0	0	0	0	1	0
PubchemFP605	0	0	0	0	0	0
PubchemFP606	0	0	0	1	1	0
PubchemFP607	1	1	1	0	0	1
PubchemFP608	1	1	1	1	1	1
PubchemFP609	0	0	0	0	0	0
PubchemFP611	1	1	0	0	0	0
PubchemFP612	0	0	0	0	0	0
PubchemFP613	1	1	1	0	0	0
PubchemFP614	0	0	0	1	1	0
PubchemFP615	0	0	0	0	0	0
PubchemFP616	0	0	0	0	0	0
PubchemFP617	0	0	1	1	1	0
PubchemFP618	1	1	1	1	1	1
PubchemFP619	0	0	0	1	1	0
PubchemFP620	0	0	0	0	1	0
PubchemFP621	0	0	0	0	0	0
PubchemFP623	1	1	0	0	1	1
PubchemFP624	0	1	0	0	0	1
PubchemFP625	0	0	0	0	1	0
PubchemFP626	0	0	0	0	1	0
PubchemFP628	1	1	0	0	0	0
PubchemFP630	0	0	0	0	1	0
PubchemFP632	0	0	0	0	1	0
PubchemFP633	1	1	0	0	0	1
PubchemFP634	1	1	1	1	1	1
PubchemFP636	0	1	0	0	0	0
PubchemFP637	0	0	1	1	1	0
PubchemFP638	0	0	0	0	0	0
PubchemFP641	0	0	0	1	1	0
PubchemFP642	0	0	0	0	1	0
PubchemFP643	0	1	1	0	0	0
PubchemFP644	0	0	0	0	0	0
PubchemFP645	1	0	1	0	0	0
PubchemFP646	1	0	1	0	0	0
PubchemFP647	0	0	0	0	0	0
PubchemFP650	0	0	0	0	0	0
PubchemFP651	0	0	0	1	1	0
PubchemFP652	0	0	0	0	0	0
PubchemFP654	0	1	0	0	0	0
PubchemFP655	0	0	0	1	1	0
PubchemFP656	1	1	1	0	0	0
PubchemFP657	0	1	0	0	0	0
PubchemFP658	0	0	0	0	0	0
PubchemFP659	0	0	1	0	0	0
PubchemFP662	0	0	0	1	1	0
PubchemFP665	0	1	0	0	0	1
PubchemFP666	0	0	0	0	1	0
PubchemFP667	0	0	0	1	1	0
PubchemFP668	1	1	1	1	1	1
PubchemFP670	0	0	0	0	0	0
PubchemFP671	1	1	0	0	1	1
PubchemFP672	1	1	0	0	0	1
PubchemFP673	0	1	0	0	0	1
PubchemFP674	0	1	0	0	0	0
PubchemFP675	0	0	0	0	0	0
PubchemFP676	0	0	0	0	0	0
PubchemFP677	1	1	1	1	1	1
PubchemFP679	1	1	1	1	1	1
PubchemFP680	0	0	1	1	1	0
PubchemFP682	0	0	0	0	0	0
PubchemFP683	1	1	1	0	0	1
PubchemFP684	1	1	0	0	1	1
PubchemFP685	0	1	1	0	0	0
PubchemFP686	0	0	0	0	1	0
PubchemFP687	0	0	0	0	0	0
PubchemFP688	1	1	1	1	1	1
PubchemFP689	0	0	1	1	1	0
PubchemFP691	0	0	0	0	0	0
PubchemFP692	1	1	0	0	1	1
PubchemFP693	0	0	0	0	1	0
PubchemFP694	0	0	0	0	0	0
PubchemFP695	0	0	0	0	0	0
PubchemFP696	1	1	1	1	1	0
PubchemFP697	1	1	0	1	1	0
PubchemFP698	0	0	1	1	1	0
PubchemFP699	0	0	0	0	1	0
PubchemFP702	0	0	0	0	0	0
PubchemFP703	0	0	0	0	0	0
PubchemFP704	1	1	0	0	1	1
PubchemFP705	0	0	0	0	1	0
PubchemFP706	0	0	0	0	0	0
PubchemFP707	0	0	0	0	0	0
PubchemFP708	1	1	1	1	1	1
PubchemFP709	1	1	1	1	1	1
PubchemFP710	1	1	1	1	1	1
PubchemFP711	0	0	0	0	0	0
PubchemFP712	0	0	0	0	1	0
PubchemFP713	0	1	0	0	0	0
PubchemFP714	0	0	0	1	1	0
PubchemFP716	0	0	0	0	0	0
PubchemFP717	0	0	0	0	0	0
PubchemFP721	0	0	0	0	0	0
PubchemFP728	0	0	0	0	0	0
PubchemFP734	1	0	0	0	1	0
PubchemFP735	0	0	0	0	1	0
PubchemFP737	0	1	0	0	0	0
PubchemFP738	0	0	0	0	0	0
PubchemFP742	0	0	0	0	0	0
PubchemFP750	0	0	0	0	0	0
PubchemFP755	0	0	0	0	1	0
PubchemFP756	0	0	0	0	1	0
PubchemFP758	0	1	0	0	0	1
PubchemFP761	0	0	0	0	1	0
PubchemFP763	0	0	0	0	0	0
PubchemFP770	0	1	0	0	0	0
PubchemFP776	0	1	0	0	0	0
PubchemFP777	0	0	0	1	1	0
PubchemFP779	0	0	0	0	0	0
PubchemFP780	0	0	0	0	0	0
PubchemFP784	0	0	0	0	0	0
PubchemFP791	0	0	0	0	0	0
PubchemFP797	1	0	0	0	1	0
PubchemFP798	0	0	0	0	1	0
PubchemFP800	0	1	0	0	0	0
PubchemFP801	0	0	0	0	0	0
PubchemFP805	0	0	0	0	0	0
PubchemFP813	0	0	0	0	0	0
PubchemFP818	0	0	0	0	1	0
PubchemFP819	0	0	0	0	1	0
PubchemFP821	0	1	0	0	0	1
PubchemFP824	0	0	0	0	1	0
PubchemFP826	0	0	0	0	0	0
PubchemFP833	0	1	0	0	0	0
PubchemFP834	0	0	0	0	0	0
PubchemFP839	0	0	0	0	0	0
PubchemFP842	0	0	0	0	0	0
PubchemFP860	0	0	0	0	0	0
PubchemFP863	0	0	0	0	0	0
