# Supplementary material for: Experimental and Mechanistic Validation of PARP1pred for Identifying Potent Leads
Source: Comput Struct Biotechnol J. 2026 Jul 7;35(1):0152. doi: 10.34133/csbj.0152 (PMC13338561; doi:10.34133/csbj.0152)
Supplement: Supplementary 1 — Figs. S1 to S6 Tables S1 to S3 [file csbj.0152.f1.zip › Supplementary Table S3.xlsx]

## Sheet: Top20 Gini Indices
Compound	Olaparib	ZINC49069486	ZINC98208034	ZINC67913374	ɑ-Mangostin	ZINC8793749
PubchemFP300	1	0	0	0	0	0
PubchemFP2	1	1	1	1	0	0
PubchemFP358	0	1	0	0	0	0
PubchemFP576	0	1	0	0	0	1
PubchemFP16	1	1	0	0	0	0
PubchemFP12	1	1	1	1	1	0
PubchemFP191	0	0	0	0	0	0
PubchemFP391	1	0	0	0	0	0
PubchemFP695	0	0	0	0	0	0
PubchemFP734	1	0	0	0	1	0
PubchemFP540	1	1	1	0	0	0
PubchemFP797	1	0	0	0	1	0
PubchemFP607	1	1	1	0	0	1
PubchemFP569	1	1	0	0	0	0
PubchemFP680	0	0	1	1	1	0
PubchemFP821	0	1	0	0	0	1
PubchemFP594	0	0	0	0	1	0
PubchemFP611	1	1	0	0	0	0
PubchemFP646	1	0	1	0	0	0
PubchemFP192	1	0	1	1	1	0
